# Supplementary material for: Acoustic metamaterials-driven transdermal drug delivery for rapid and on-demand management of acute disease
Source: Nat Commun. 2023 Feb 16;14:869. doi: 10.1038/s41467-023-36581-2 (PMC9935629; doi:10.1038/s41467-023-36581-2)
Supplement: Supplementary file 9 — Source Data [file 41467_2023_36581_MOESM9_ESM.xlsx]

## Sheet: Fig2c
Time(min)	Released Dye (μg/mL)							Time (min)	2.4W/cm2 simulated	Passive simulated
	Acoustic (+)			Acoustic (-)				0	0	0.0107101
0	1.3811	1.4784	1.7852	0.737	0.5163	0.8212		0.016667	0.854	0.0213231
2	12.4738	11.389	14.0281	1.3982	1.3289	1.3821		0.033333	1.02	0.0320593
4	17.5489	19.8382	21.5903	3.0228	2.9038	2.9031		0.05	1.17	0.0427972
6	27.7927	28.6933	30.8211	4.1938	3.3532	3.8396		0.066667	1.31	0.053519
8	36.1891	33.1313	36.3921	3.9033	5.0643	4.5392		0.083333	1.43	0.0642304
								0.1	1.55	0.0749357
								0.116667	1.66	0.0856348
								0.133333	1.77	0.0963304
								0.15	1.87	0.107022
								0.166667	1.97	0.117712
								0.183333	2.07	0.128399
								0.2	2.17	0.139086
								0.216667	2.27	0.149771
								0.233333	2.37	0.160456
								0.25	2.46	0.171141
								0.266667	2.56	0.181824
								0.283333	2.65	0.192507
								0.3	2.74	0.20319
								0.316667	2.83	0.213872
								0.333333	2.93	0.224554
								0.35	3.02	0.235235
								0.366667	3.11	0.245915
								0.383333	3.2	0.256596
								0.4	3.29	0.267276
								0.416667	3.38	0.277956
								0.433333	3.47	0.288636
								0.45	3.56	0.299316
								0.466667	3.66	0.309995
								0.483333	3.75	0.320675
								0.5	3.84	0.331354
								0.516667	3.93	0.342033
								0.533333	4.02	0.352712
								0.55	4.11	0.36339
								0.566667	4.2	0.374069
								0.583333	4.29	0.384747
								0.6	4.38	0.395425
								0.616667	4.46	0.406104
								0.633333	4.55	0.416782
								0.65	4.64	0.42746
								0.666667	4.73	0.438137
								0.683333	4.82	0.448815
								0.7	4.91	0.459492
								0.716667	5	0.47017
								0.733333	5.09	0.480847
								0.75	5.18	0.491524
								0.766667	5.27	0.502202
								0.783333	5.36	0.512879
								0.8	5.45	0.523556
								0.816667	5.54	0.534233
								0.833333	5.63	0.54491
								0.85	5.72	0.555587
								0.866667	5.81	0.566263
								0.883333	5.9	0.57694
								0.9	5.99	0.587617
								0.916667	6.08	0.598294
								0.933333	6.17	0.60897
								0.95	6.26	0.619647
								0.966667	6.35	0.630323
								0.983333	6.44	0.640999
								1	6.52	0.651676
								1.01667	6.61	0.662352
								1.03333	6.7	0.673029
								1.05	6.79	0.683705
								1.06667	6.88	0.694381
								1.08333	6.97	0.705057
								1.1	7.06	0.715734
								1.11667	7.15	0.72641
								1.13333	7.24	0.737086
								1.15	7.33	0.747762
								1.16667	7.42	0.758438
								1.18333	7.51	0.769114
								1.2	7.6	0.77979
								1.21667	7.69	0.790466
								1.23333	7.78	0.801142
								1.25	7.87	0.811818
								1.26667	7.96	0.822494
								1.28333	8.05	0.83317
								1.3	8.14	0.843846
								1.31667	8.23	0.854521
								1.33333	8.31	0.865197
								1.35	8.4	0.875873
								1.36667	8.49	0.886549
								1.38333	8.58	0.897224
								1.4	8.67	0.9079
								1.41667	8.76	0.918576
								1.43333	8.85	0.929251
								1.45	8.94	0.939927
								1.46667	9.03	0.950603
								1.48333	9.12	0.961278
								1.5	9.21	0.971954
								1.51667	9.3	0.982629
								1.53333	9.39	0.993305
								1.55	9.48	1.00398
								1.56667	9.57	1.01466
								1.58333	9.66	1.02533
								1.6	9.75	1.03601
								1.61667	9.84	1.04668
								1.63333	9.92	1.05736
								1.65	10	1.06803
								1.66667	10.1	1.07871
								1.68333	10.2	1.08938
								1.7	10.3	1.10006
								1.71667	10.4	1.11073
								1.73333	10.5	1.12141
								1.75	10.6	1.13208
								1.76667	10.6	1.14276
								1.78333	10.7	1.15344
								1.8	10.8	1.16411
								1.81667	10.9	1.17479
								1.83333	11	1.18546
								1.85	11.1	1.19614
								1.86667	11.2	1.20681
								1.88333	11.3	1.21749
								1.9	11.4	1.22816
								1.91667	11.4	1.23884
								1.93333	11.5	1.24951
								1.95	11.6	1.26018
								1.96667	11.7	1.27086
								1.98333	11.8	1.28153
								2	11.9	1.29221
								2.01667	12	1.30288
								2.03333	12.1	1.31356
								2.05	12.2	1.32423
								2.06667	12.2	1.33491
								2.08333	12.3	1.34558
								2.1	12.4	1.35626
								2.11667	12.5	1.36693
								2.13333	12.6	1.3776
								2.15	12.7	1.38828
								2.16667	12.8	1.39895
								2.18333	12.9	1.40963
								2.2	13	1.4203
								2.21667	13	1.43098
								2.23333	13.1	1.44165
								2.25	13.2	1.45232
								2.26667	13.3	1.463
								2.28333	13.4	1.47367
								2.3	13.5	1.48435
								2.31667	13.6	1.49502
								2.33333	13.7	1.50569
								2.35	13.8	1.51637
								2.36667	13.8	1.52704
								2.38333	13.9	1.53772
								2.4	14	1.54839
								2.41667	14.1	1.55906
								2.43333	14.2	1.56974
								2.45	14.3	1.58041
								2.46667	14.4	1.59108
								2.48333	14.5	1.60175
								2.5	14.6	1.61243
								2.51667	14.6	1.6231
								2.53333	14.7	1.63377
								2.55	14.8	1.64444
								2.56667	14.9	1.65512
								2.58333	15	1.66579
								2.6	15.1	1.67646
								2.61667	15.2	1.68713
								2.63333	15.3	1.6978
								2.65	15.3	1.70848
								2.66667	15.4	1.71915
								2.68333	15.5	1.72982
								2.7	15.6	1.74049
								2.71667	15.7	1.75116
								2.73333	15.8	1.76183
								2.75	15.9	1.7725
								2.76667	15.9	1.78318
								2.78333	16	1.79385
								2.8	16.1	1.80452
								2.81667	16.2	1.81519
								2.83333	16.3	1.82586
								2.85	16.4	1.83653
								2.86667	16.5	1.8472
								2.88333	16.6	1.85787
								2.9	16.6	1.86854
								2.91667	16.7	1.87921
								2.93333	16.8	1.88988
								2.95	16.9	1.90055
								2.96667	17	1.91122
								2.98333	17.1	1.92189
								3	17.1	1.93256
								3.01667	17.2	1.94323
								3.03333	17.3	1.9539
								3.05	17.4	1.96456
								3.06667	17.5	1.97523
								3.08333	17.6	1.9859
								3.1	17.7	1.99657
								3.11667	17.7	2.00723
								3.13333	17.8	2.0179
								3.15	17.9	2.02857
								3.16667	18	2.03923
								3.18333	18.1	2.0499
								3.2	18.2	2.06057
								3.21667	18.2	2.07123
								3.23333	18.3	2.0819
								3.25	18.4	2.09256
								3.26667	18.5	2.10323
								3.28333	18.6	2.11389
								3.3	18.6	2.12456
								3.31667	18.7	2.13522
								3.33333	18.8	2.14589
								3.35	18.9	2.15655
								3.36667	19	2.16722
								3.38333	19.1	2.17788
								3.4	19.1	2.18855
								3.41667	19.2	2.19921
								3.43333	19.3	2.20987
								3.45	19.4	2.22054
								3.46667	19.5	2.2312
								3.48333	19.5	2.24186
								3.5	19.6	2.25253
								3.51667	19.7	2.26319
								3.53333	19.8	2.27385
								3.55	19.9	2.28451
								3.56667	19.9	2.29517
								3.58333	20	2.30583
								3.6	20.1	2.31649
								3.61667	20.2	2.32715
								3.63333	20.3	2.3378
								3.65	20.3	2.34846
								3.66667	20.4	2.35912
								3.68333	20.5	2.36978
								3.7	20.6	2.38043
								3.71667	20.6	2.39109
								3.73333	20.7	2.40175
								3.75	20.8	2.4124
								3.76667	20.9	2.42306
								3.78333	21	2.43371
								3.8	21	2.44437
								3.81667	21.1	2.45502
								3.83333	21.2	2.46568
								3.85	21.3	2.47633
								3.86667	21.4	2.48699
								3.88333	21.4	2.49764
								3.9	21.5	2.50829
								3.91667	21.6	2.51895
								3.93333	21.7	2.5296
								3.95	21.7	2.54025
								3.96667	21.8	2.5509
								3.98333	21.9	2.56156
								4	22	2.57221
								4.01667	22	2.58286
								4.03333	22.1	2.59351
								4.05	22.2	2.60416
								4.06667	22.3	2.61481
								4.08333	22.3	2.62546
								4.1	22.4	2.6361
								4.11667	22.5	2.64675
								4.13333	22.6	2.65739
								4.15	22.7	2.66803
								4.16667	22.7	2.67867
								4.18333	22.8	2.68932
								4.2	22.9	2.69996
								4.21667	23	2.7106
								4.23333	23	2.72124
								4.25	23.1	2.73188
								4.26667	23.2	2.74252
								4.28333	23.3	2.75315
								4.3	23.3	2.76379
								4.31667	23.4	2.77443
								4.33333	23.5	2.78506
								4.35	23.5	2.7957
								4.36667	23.6	2.80633
								4.38333	23.7	2.81697
								4.4	23.8	2.8276
								4.41667	23.8	2.83824
								4.43333	23.9	2.84887
								4.45	24	2.8595
								4.46667	24.1	2.87013
								4.48333	24.1	2.88076
								4.5	24.2	2.89139
								4.51667	24.3	2.90202
								4.53333	24.4	2.91265
								4.55	24.4	2.92328
								4.56667	24.5	2.93391
								4.58333	24.6	2.94454
								4.6	24.6	2.95516
								4.61667	24.7	2.96579
								4.63333	24.8	2.97641
								4.65	24.9	2.98704
								4.66667	24.9	2.99766
								4.68333	25	3.00829
								4.7	25.1	3.01891
								4.71667	25.1	3.02953
								4.73333	25.2	3.04015
								4.75	25.3	3.05078
								4.76667	25.4	3.0614
								4.78333	25.4	3.07202
								4.8	25.5	3.08264
								4.81667	25.6	3.09326
								4.83333	25.6	3.10387
								4.85	25.7	3.11449
								4.86667	25.8	3.12511
								4.88333	25.9	3.13573
								4.9	25.9	3.14634
								4.91667	26	3.15696
								4.93333	26.1	3.16757
								4.95	26.1	3.17819
								4.96667	26.2	3.1888
								4.98333	26.3	3.19941
								5	26.3	3.21002
								5.01667	26.4	3.22062
								5.03333	26.5	3.23123
								5.05	26.6	3.24183
								5.06667	26.6	3.25243
								5.08333	26.7	3.26303
								5.1	26.8	3.27364
								5.11667	26.8	3.28424
								5.13333	26.9	3.29483
								5.15	27	3.30543
								5.16667	27	3.31603
								5.18333	27.1	3.32663
								5.2	27.2	3.33722
								5.21667	27.2	3.34782
								5.23333	27.3	3.35841
								5.25	27.4	3.36901
								5.26667	27.4	3.3796
								5.28333	27.5	3.39019
								5.3	27.6	3.40078
								5.31667	27.7	3.41137
								5.33333	27.7	3.42196
								5.35	27.8	3.43255
								5.36667	27.9	3.44313
								5.38333	27.9	3.45372
								5.4	28	3.46431
								5.41667	28.1	3.47489
								5.43333	28.1	3.48548
								5.45	28.2	3.49606
								5.46667	28.3	3.50664
								5.48333	28.3	3.51722
								5.5	28.4	3.5278
								5.51667	28.5	3.53838
								5.53333	28.5	3.54896
								5.55	28.6	3.55954
								5.56667	28.7	3.57012
								5.58333	28.7	3.5807
								5.6	28.8	3.59127
								5.61667	28.9	3.60185
								5.63333	28.9	3.61242
								5.65	29	3.62299
								5.66667	29.1	3.63357
								5.68333	29.1	3.64414
								5.7	29.2	3.65471
								5.71667	29.3	3.66528
								5.73333	29.3	3.67585
								5.75	29.4	3.68642
								5.76667	29.4	3.69698
								5.78333	29.5	3.70755
								5.8	29.6	3.71811
								5.81667	29.6	3.72868
								5.83333	29.7	3.73924
								5.85	29.8	3.74981
								5.86667	29.8	3.76037
								5.88333	29.9	3.77093
								5.9	30	3.78148
								5.91667	30	3.79203
								5.93333	30.1	3.80258
								5.95	30.2	3.81313
								5.96667	30.2	3.82368
								5.98333	30.3	3.83423
								6	30.4	3.84477
								6.01667	30.4	3.85532
								6.03333	30.5	3.86586
								6.05	30.5	3.8764
								6.06667	30.6	3.88695
								6.08333	30.7	3.89749
								6.1	30.7	3.90802
								6.11667	30.8	3.91856
								6.13333	30.9	3.9291
								6.15	30.9	3.93963
								6.16667	31	3.95017
								6.18333	31.1	3.9607
								6.2	31.1	3.97123
								6.21667	31.2	3.98176
								6.23333	31.2	3.99229
								6.25	31.3	4.00282
								6.26667	31.4	4.01335
								6.28333	31.4	4.02388
								6.3	31.5	4.0344
								6.31667	31.6	4.04493
								6.33333	31.6	4.05545
								6.35	31.7	4.06597
								6.36667	31.7	4.07649
								6.38333	31.8	4.08701
								6.4	31.9	4.09753
								6.41667	31.9	4.10805
								6.43333	32	4.11856
								6.45	32	4.12908
								6.46667	32.1	4.13959
								6.48333	32.2	4.1501
								6.5	32.2	4.16062
								6.51667	32.3	4.17113
								6.53333	32.4	4.18164
								6.55	32.4	4.19214
								6.56667	32.5	4.20265
								6.58333	32.5	4.21316
								6.6	32.6	4.22366
								6.61667	32.7	4.23417
								6.63333	32.7	4.24467
								6.65	32.8	4.25517
								6.66667	32.8	4.26567
								6.68333	32.9	4.27617
								6.7	33	4.28667
								6.71667	33	4.29717
								6.73333	33.1	4.30766
								6.75	33.1	4.31816
								6.76667	33.2	4.32865
								6.78333	33.3	4.33914
								6.8	33.3	4.34962
								6.81667	33.4	4.36011
								6.83333	33.4	4.37059
								6.85	33.5	4.38107
								6.86667	33.5	4.39155
								6.88333	33.6	4.40202
								6.9	33.7	4.4125
								6.91667	33.7	4.42297
								6.93333	33.8	4.43345
								6.95	33.8	4.44392
								6.96667	33.9	4.45439
								6.98333	34	4.46486
								7	34	4.47532
								7.01667	34.1	4.48579
								7.03333	34.1	4.49625
								7.05	34.2	4.50672
								7.06667	34.3	4.51718
								7.08333	34.3	4.52764
								7.1	34.4	4.5381
								7.11667	34.4	4.54855
								7.13333	34.5	4.55901
								7.15	34.5	4.56946
								7.16667	34.6	4.57992
								7.18333	34.7	4.59037
								7.2	34.7	4.60082
								7.21667	34.8	4.61127
								7.23333	34.8	4.62172
								7.25	34.9	4.63216
								7.26667	34.9	4.64261
								7.28333	35	4.65305
								7.3	35.1	4.66349
								7.31667	35.1	4.67393
								7.33333	35.2	4.68437
								7.35	35.2	4.69481
								7.36667	35.3	4.70525
								7.38333	35.3	4.71568
								7.4	35.4	4.72611
								7.41667	35.5	4.73655
								7.43333	35.5	4.74698
								7.45	35.6	4.75741
								7.46667	35.6	4.76783
								7.48333	35.7	4.77826
								7.5	35.7	4.78869
								7.51667	35.8	4.79911
								7.53333	35.8	4.80953
								7.55	35.9	4.81995
								7.56667	36	4.83037
								7.58333	36	4.84079
								7.6	36.1	4.85121
								7.61667	36.1	4.86162
								7.63333	36.2	4.87204
								7.65	36.2	4.88245
								7.66667	36.3	4.89286
								7.68333	36.3	4.90327
								7.7	36.4	4.91367
								7.71667	36.4	4.92407
								7.73333	36.5	4.93447
								7.75	36.6	4.94487
								7.76667	36.6	4.95526
								7.78333	36.7	4.96566
								7.8	36.7	4.97605
								7.81667	36.8	4.98644
								7.83333	36.8	4.99683
								7.85	36.9	5.00722
								7.86667	36.9	5.01761
								7.88333	37	5.02799
								7.9	37	5.03837
								7.91667	37.1	5.04876
								7.93333	37.2	5.05914
								7.95	37.2	5.06951
								7.96667	37.3	5.07989
								7.98333	37.3	5.09026
								8	37.4	5.10064
								8.01667	37.4	5.11101
								8.03333	37.5	5.12138
								8.05	37.5	5.13175
								8.06667	37.6	5.14211
								8.08333	37.6	5.15248
								8.1	37.7	5.16284
								8.11667	37.7	5.17321
								8.13333	37.8	5.18357
								8.15	37.8	5.19392
								8.16667	37.9	5.20428
								8.18333	37.9	5.21464
								8.2	38	5.22499
								8.21667	38.1	5.23534
								8.23333	38.1	5.24569
								8.25	38.2	5.25604
								8.26667	38.2	5.26639
								8.28333	38.3	5.27674
								8.3	38.3	5.28708
								8.31667	38.4	5.29742
								8.33333	38.4	5.30776
								8.35	38.5	5.3181
								8.36667	38.5	5.32844
								8.38333	38.6	5.33878
								8.4	38.6	5.34911
								8.41667	38.7	5.35944
								8.43333	38.7	5.36978
								8.45	38.8	5.38011
								8.46667	38.8	5.39043
								8.48333	38.9	5.40076
								8.5	38.9	5.41108
								8.51667	39	5.42141
								8.53333	39	5.43173
								8.55	39.1	5.44205
								8.56667	39.1	5.45237
								8.58333	39.2	5.46268
								8.6	39.2	5.47299
								8.61667	39.3	5.4833
								8.63333	39.3	5.49361
								8.65	39.4	5.50392
								8.66667	39.4	5.51422
								8.68333	39.5	5.52452
								8.7	39.5	5.53482
								8.71667	39.6	5.54512
								8.73333	39.6	5.55542
								8.75	39.7	5.56571
								8.76667	39.7	5.576
								8.78333	39.8	5.58629
								8.8	39.8	5.59658
								8.81667	39.9	5.60687
								8.83333	39.9	5.61716
								8.85	40	5.62744
								8.86667	40	5.63772
								8.88333	40.1	5.648
								8.9	40.1	5.65828
								8.91667	40.2	5.66856
								8.93333	40.2	5.67883
								8.95	40.3	5.68911
								8.96667	40.3	5.69938
								8.98333	40.4	5.70965
								9	40.4

## Sheet: Fig2d
Power(W/cm2)	Released Dye (μg/mL)				Power(W/cm2)	Simulation
0	0.3333	0.3333	0.2667		0	1.28
1.2	3.3166	4.1434	5.5561		1.2	3.54541
2.4	13.4832	12.1895	11.2942		2.4	11.1222
3.6	17.5639	18.8243	21.0856		3.6	16.2345
4.8	27.1111	23.8943	28.8004		4.8	22.577

## Sheet: Fig2e
	1min	2min	3min	4min	5min	6min			1min	2min	3min	4min	5min	6min
Releasing rate (mg/mL/min)	6.8995	0.281717	10.3839	0.308133	23.3539	0.143248		Releases dye (mg/mL)	6.8995	7.18121	17.5651	17.8732	41.2272	41.3704
	7.12224	0.361812	10.0289	0.210519	21.019	0.194886			7.12224	7.48405	17.5129	17.7234	38.7424	38.9373
	5.37007	0.468526	13.361	0.261308	17.376	0.326355			5.37007	5.8386	19.1996	19.461	36.8369	37.1633
	4.98559	0.393396	11.7225	0.347216	17.8409	0.266352			4.98559	5.37898	17.1015	17.8409	35.2896	35.556
	5.06904	0.328985	14.0304	0.295032	19.4753	0.352892			5.06904	5.39802	19.4285	19.7235	39.1988	39.5517
	4.86927	0.245748	15.1251	0.270769	17.9195	0.16352			4.86927	5.11502	20.2402	20.5109	38.4305	38.594
	2.15573	0.245302	12.7672	0.349554	23.4092	0.279022			2.15573	2.40103	15.1682	15.5178	38.927	39.206
	2.46932	0.133346	12.7451	0.238152	23.1107	0.266196			2.46932	2.60267	15.3477	15.5859	38.6966	38.9628
	3.42266	0.293252	11.6736	0.209515	19.8486	0.336009			3.42266	3.71591	15.3895	15.5991	35.4477	35.7837
	3.67885	0.28296	13.913	0.566502	21.2016	0.390881			3.67885	3.96181	17.8748	18.4413	39.6428	40.0337
	3.27041	0.851126	14.0178	0.0826241	18.2616	0.255078			3.27041	4.12154	18.1393	18.2219	36.4836	36.7386
	3.14267	0.618413	14.3188	0.368799	17.8127	0.212696			3.14267	3.76108	18.0799	18.4487	36.2613	36.474
	3.86568	0.0340429	12.8204	0.280859	18.5936	0.321337			3.86568	3.89972	16.7201	17.001	35.5945	35.9159
	3.30243	0.14929	12.0838	0.445528	18.2129	0.172487			3.30243	3.45172	15.5355	15.981	34.1939	34.3664
	6.48749	0.108128	11.6029	0.269804	19.0065	0.181977			6.48749	6.59561	18.1985	18.4683	37.4748	37.6568
	5.65894	0.0831737	11.8241	0.309474	25.3487	0.381246			5.65894	5.74212	17.5663	17.8757	43.2244	43.6057
	5.9733	0.180148	13.9382	0.226772	18.9951	0.197475			5.9733	6.15344	20.0916	20.3184	39.3134	39.5109
	6.37294	0.257279	12.9101	0.383282	17.7946	0.168483			6.37294	6.63022	19.5403	19.9236	37.7181	37.8866
	5.17036	0.284284	12.2066	0.414586	17.7585	0.241122			5.17036	5.45464	17.6612	18.0758	35.8343	36.0755
	5.03752	0.382605	11.995	0.254799	23.485	0.283385			5.03752	5.42013	17.4151	17.6699	41.1548	41.4382

## Sheet: Fig3c
	Acoustics (+)						Acoustics (-)
30 s	1.42094	1.22903	1.45293	1.30234	1.20918	1.29012	0.66891	0.672903	0.6738	0.64198	0.690913	0.61892
60 s	2.90218	2.8919	2.80381	2.58901	2.9381	3.2189	0.8928	1.0944	0.89776	1.09333	0.77404	1.12862
180 s	8.1093	8.49021	8.10128	8.39329	8.3901	8.1901	0.89077	0.932484	0.82191	0.939716	0.89018	0.9293

## Sheet: Fig3e
	Acoustics (+)			Acoustics (-)			S.C. injection			Blank
10 min	10.55	29.979	17.274	7.344	5.0309	2.7813	8.1416	14.173	7.6454	1.2408	0.9932	1.5089
60 min	10.55	25.574	22.415	7.326	9.2279	2.7484	2.5153	9.3309	3.3122	1.1667	0.8207	1.3426
240 min	7.492	1.5879	15.803	5.178	9.1924	1.445	0.36912	1.0618	0.53974	0.3409	0.1503	0.2709

## Sheet: Fig3f
	Acoustics (+)			Acoustics (-)			S.C. injection			Blank
muscle	8.3248	7.7995	24.04	0.18146	0.49776	0.37191	5.0735	1.5928	1.3077	0.3618	0.2252	0.6089
liver	9.2164	14.913	20.502	4.7596	10.712	9.2468	7.012	9.518	13.133	0.53974	0.51117	0.51668
kidney	2.2377	3.7293	7.9388	1.5647	3.1609	3.5838	2.2926	3.6081	5.1018	0.5924	0.3758	0.2448

## Sheet: Fig4c
	Time post anaphylaxis (min)	Behavior Score-Blank	Behavior Score-Acoustics (+)			Time post anaphylaxis (min)	Temperature Drop-Blank	Temperature Drop-Acoustics(+)			Time post anaphylaxis (min)	Respiration rate-Blank	Respiration rate-Acoucstics(+)
	0	3	3			0	0	0			0	216	216
	0.5	3	3			0.5	-0.8	0			0.5	198	198
	2	2	3			2	-1	-0.1			2	174	186
	3	1	3			5	-1.9	-0.6			3	168	180
	4	1	2			10	-2.5	-1			4	162	186
	5	2				15	-4.3	-1.5			5	162	174
	6	1				20	-6.3	-1.8			6	150
	7	0				25	-7.3	-2			7	156
	8	0	2			30	-8.2	-1.9			8	138	174
	9	0	2			35	-9.6	-1.8			9	150	168
	10	0				40	-10.8	-1.9			10	130	162
	11	0				45	-11.6	-1.7			11
	12	0				50	-12	-1.5			12	90
	15	0	1			55	-12.5	-1.3			15	0	162
	20	0	1			60	-13	-1			20	0	156
	25	0	1			65	-13	-0.6			25	0	162
	30	0	1			70	-13	-0.4			30	0	168
	35	0	1			75	-13	-0.1			35	0	162
	40	0	2			80	-13	0			40	0	174
	45	0	1			85	-13				45	0	168
	50	0	1			90	-13				50	0	174
	55	0	2			95	-13				55	0	180
	60	0	2			100	-13				60	0	174
	65	0	3								65	0	186
	70	0	1								70	0	198
	75	0	2								75	0	210
	80	0	3								80	0
	85	0									85	0
	90	0									90	0
	95	0									95	0
	100	0									100	0

## Sheet: Fig4d (FigS7)
Severe symptom
	Acoustic triggers																																				Epi-pen
Experiment Number	1			2			3			4			5			6			7			8			9			10			11			12												1			2
	Time(min)	Temperature Drop (oC)		Time(min)	Temperature Drop (oC)		Time(min)	Temperature Drop (oC)		Time(min)	Temperature Drop (oC)		Time(min)	Temperature Drop (oC)		Time(min)	Temperature Drop (oC)		Time(min)	Temperature Drop (oC)		Time(min)	Temperature Drop (oC)		Time(min)	Temperature Drop (oC)		Time(min)	Temperature Drop (oC)		Time(min)	Temperature Drop (oC)		Time(min)	Temperature Drop (oC)		Time(min)	Temperature Drop (oC)		Time(min)	Temperature Drop (oC)		Time(min)	Temperature Drop (oC)		Time(min)	Temperature Drop (oC)		Time(min)
	0	-0.3		0	-0.3		0	-0.17		0	-0.47		Time(minutes)	-0.47		0	-0.3		0	0		0	-0.3		0	-0.47		0	-0.2		0	-0.1		0			0	-0.33		0	-0.2		0	-0.1		0	0.37		0
	2	-0.9		2	-0.6		2	-0.63		2	-1.07		0	-1.07		2	-0.9		2	-0.4		2	-1.02		2	-1.07		2	-0.4		2	-0.5		2	0		2	-1.43		2	-0.1		2	-0.3		2	-0.53		2
	4	-1.4		4	-1.1		4	-1.06		4	-1.37		2	-1.37		4	-1.4		4	-0.6		3	-1.2		4	-1.37		4	-0.6		4	-0.7		4	-0.4		4	-1.83		4	-0.5		4	-0.8		4	-0.53		4
	5	-1.6		5	-1.2		5	-1.57		5	-1.5		4	-0.87		5	-1.6		5	-0.9		5	-0.15		5	-0.87		5	-0.9		5	-1.1		5	-0.9		5	-2.43		5	-0.9		5	-1.1		5	-1.33		5
	10	-1.8		10	-2.2		10	-2.03		10	-1.97		5	-1.97		10	-1.8		7	-1.3		10	-2.1		10	-1.97		7	-1.2		7	-2.1		7	-1.1		7	-2.83		7	-2.3		7	-1.5		7	-1.33		10
	13	-2.1		13	-2.5		13	-2.14		13	-1.97		10	-1.97		13	-2.1		9	-1.5		13	-2.54		13	-1.97		10	-1.6		10	-2.1		9	-2		10	-2.53		10	-2.5		9	-1.4		10	-2.83		13
	16	-2.3		16	-3.1		16	-2.4		16	-2.87		13	-2.87		16	-2.3		10	-1.7		16	-2.93		16	-2.87		11	-2		11	-2.4		10	-2.1		11	-3.13		11	-2.6		10	-1.9		11	-2.83		16
	19	-2.3		19	-3.3		19	-2.89		19	-3.07		16	-3.07		19	-2.3		13	-2		19	-3.13		19	-3.07		13	-2.3		13	-2.6		13	-2.3		13	-3.73		13	-2.8		13	-2.4		13	-3.53		19
	22	-2.4		22	-3.4		22	-3.32		22	-3.57		19	-4		22	-2.4		15	-2.1		22	-3.24		22	-3.57		15	-2.6		15	-2.8		15	-2.5		15	-4.13		15	-2.9		15	-2.5		15	-3.53		22
	25	-2.1		25	-3.6		25	-3.61		25	-4.07		22	-5.4		25	-2.1		17	-2.3		25	-3.82		25	-4.07		17	-2.7		17	-3		17	-2.7		17	-4.53		17	-3.5		17	-2.8		17	-4.43		25
	28	-1.8		28	-3.6		28	-4.15		28	-4.27		25	-5.5		28	-1.8		19	-2.5		28	-4.1		28	-4.27		19	-2.8		19	-3.2		19	-2.9		19	-4.93		19	-3.6		19	-3		19	-4.43		28
	32	-2.1		32	-3.7		32	-4.37		32	-4.77		29	-5.5		32	-2.1		21	-2.8		32	-4.39		32	-4.77		21	-3.1		21	-3.7		21	-3		21	-5.43		21	-3.8		21	-3.4		21	-5.33		32
	36	-1.9		36	-3.8		36	-4.71		36	-5		33	-5.45		36	-1.9		23	-3		36	-4.61		36	-5.2		23	-3.4		23	-3.8		23	-3.2		23	-5.63		23	-4.1		23	-3.6		23	-5.33		36
	40	-2		40	-4		40	-5.03		40	-4.57		37	-5.3		40	-2		25	-3.3		40	-4.82		40	-4.57		25	-3.7		25	-4.1		25	-3.4		25	-5.93		25	-4.3		25	-3.8		25	-5.93		40
	44	-1.7		44	-4.1		44	-5.31		44	-3.57		41	-5		44	-1.7		27	-3.5		44	-5.21		44	-3.57		27	-4.2		27	-4.2		27	-3.5		27	-6.23		27	-4.4		27	-4		27	-5.93		44
	48	-1.5		48	-4.2		48	-5.5		48	-3.07		45	-4.5		48	-1.5		29	-3.6		48	-5.3		48	-3.07		29	-4.3		29	-4.2		29	-3.8		29	-6.13		29	-4.9		29	-4		29	-6.43		48
	52	-1.5		52	-4.4		52	-5.2		52	-2.97		49	-4		52	-1.5		31	-3.7		52	-5.26		52	-2.97		31	-4.4		31	-4.3		31	-4.2		31	-6.23		31	-5.3		31	-4.2		31	-6.43		52
	56	-1.2		56	-3.9		56	-5		56	-2.77		53	-3.7		56	-1.2		33	-4		56	-5		56	-2.77		33	-4.5		33	-4.5		33	-4.1		33	-6.13		33	-5.6		33	-4.3		33	-6.73		56
	60	-1.1		60	-3.4		60	-4.7		60	-2.97		57	-3		60	-1.1		35	-4.1		60	-4.74		60	-2.97		35	-4.7		35	-4.2		35	-4.2		35	-6.23		35	-6.1		35	-4.6		35	-6.73		60
	64	-0.9		64	-3.1		64	-4.23		64	-2.47		61	-2.5		64	-0.9		37	-4.3		64	-4.53		64	-2.47		37	-4.9		37	-4.1		37	-4.3		37	-6.73		37	-6.3		37	-5		37	-7.03		64
	69	-0.9		69	-2.7		69	-3.85		69	-1.97		65	-2		69	-0.9		39	-4.4		69	-4.23		69	-1.97		39	-5		39	-4		39	-4.4		39	-6.53		39	-6.6		39	-5.1		39	-7.03		69
	74	-0.7		74	-2.2		74	-3.24		74	-1.57		71	-1.5		74	-0.7		41	-4.7		74	-4.01		74	-1.57		41	-5.3		41	-3.6		41	-4.5		41	-6.73		41	-6.8		41	-5.5		41	-7.43		74
	79	-0.4		79	-1.6		79	-2.79		79	-1.27		75	-1.3		79	-0.4		43	-4.8		79	-3.79		79	-1.27		43	-5.6		43	-3.6		43	-4.3		43	-6.83		43	-6.8		43	-5.7		43	-7.43		79
	84	-0.3		84	-1.2		84	-2.41		84	-1.17		81	-1.1		84	-0.3		45	-4.6		84	-3.27		84	-1.17		45	-5.7		45	-3.3		45	-4.2		45	-6.83		45	-6.7		45	-6		45	-7.53		84
	89	-0.2		89	-0.8		89	-2		89	-1.07		85	-0.8		89	-0.2		47	-4.5		89	-3		89	-1.07		47	-5.9		47	-3.1		47	-4.2		47	-6.73		47	-6.6		47	-6.2		47	-7.53		89
	94	0		94	-0.5		94	-1.2		94	-0.87		91	-0.5		94	0		49	-4.4		94	-2.52		94	-0.87		49	-5.8		49	-3		49	-4		49	-6.83		49	-6.7		49	-6.8		49	-7.63		94
	99	-0.1		99	-0.1		99	-0.77		99	-0.77		95	-0.4		99	-0.1		51	-4.2		99	-2.16		99	-0.77		51	-5.7		51	-2.8		51	-3.8		51	-7.13		51	-7		51	-7		51	-7.63		99
	104	0		104	-0.1		104	0		104	-0.67		101	-0.3		104	0		53	-4		104	-1.62		104	-0.67		53	-6		53	-2.6		53	-3.6		53	-7.5		53	-7.2		53	-7.2		53	-7.53		104
				109	0					109	-0.47		105	-0.2					55	-3.6		109	-1.03		109	-0.47		55	-5.7		55	-2.4		55	-3.4		55	-7.03		55	-7.5		55	-7.9		55	-7.53		109
										114	-0.57		111	-0.2					57	-3.4		114	0		114	-0.57		57	-5.5		57	-2.1		57	-3.1		57	-6.93		57	-7.3		57	-8		57	-7.73		114
										119	-0.27		115	-0.1					59	-3					119	-0.27		59	-5.4		59	-1.9		59	-2.8		59	-6.93		59	-7.1		59	-8		59	-7.73		119
													121	0					61	-2.7					124	0		61	-5.3		61	-1.7		61	-2.5		61	-6.73		61	-6.8		61	-7.8		61	-7.73		124
																			63	-2.5								63	-5		63	-1.4		63	-2.5		63	-6.43		63	-6.9		63	-7.6		63	-7.73		129
																			65	-2.3								65	-4.6		65	-1.1		65	-2.2		65	-6.23		65	-6.7		65	-7.5		65	-7.83		134
																			67	-2								67	-4.4		67	-0.9		67	-2		67	-5.93		67	-6.5		67	-7.7		67	-7.83		139
																			69	-1.8								69	-4		69	-0.7		69	-1.6		69	-5.73		69	-6.4		69	-8		69	-7.9		144
																			71	-1.5								71	-3.8		71	-0.4		71	-1.4		71	-5.53		71	-6.3		71	-8		71	-7.83		149
																			73	-1.4								73	-3.5		73	-0.2		73	-1.3		73	-5.23		73	-6.2		73	-7.9		73	-7.73		154
																			75	-1.2								75	-3.3		75	-0.1		75	-1		75	-4.93		75	-6		75	-7.9		75	-7.73		159
																			77	-1								77	-3					77	-0.7		77	-4.93		77	-6.1		77	-7.6		77	-7.63
																			79	-0.8								79	-2.8					79	-0.6		79	-4.83		79	-5.8		79	-7.5		79	-7.63
																			81	-0.6								81	-2.6					81	-0.2		81	-4.93		81	-5.6		81	-7		81	-7.53
																			83	-0.4								83	-2.4					83	-0.2		83	-4.43		83	-5.5		83	-6.8		83	-7.53
																			85	-0.2								85	-2					85	-0.1		85	-4.43		85	-5.4		85	-6.7		85	-7.13
																			87	-0.1								87	-1.6								87	-4.23		87	-5.2		87	-6.4		87	-7.13
																			89	-0.1								89	-1.5								89	-4.23		89	-5		89	-6		89	-6.83
																			91	0								91	-1.3								91	-3.63		91	-4.8		91	-5.9		91	-6.83
																												93	-1								93	-3.43		93	-4.6		93	-5.5		93	-6.33
																												95	-0.8								95	-3.23		95	-4.5		95	-5		95	-6.33
																												97	-0.5								97	-3.03		97	-4		97	-4.9		97	-5.43
																												99	-0.3								99	-2.73		99	-3.8		99	-4.7		99	-5.43
																												101	-0.1								101	-2.53		101	-3.5		101	-4		101	-4.73
																												103	0								103	-2.43		103	-3.2		103	-3.9		103	-4.73
																																					105	-2.13		105	-2.8		105	-3.5		105	-4.23
																																					107	-2.03		107	-2.5		107	-3.5		107	-4.23
																																					109	-1.83		109	-2		109	-3.1		109	-3.73
																																					111	-1.63		111	-1.7		111	-2.7		111	-3.73
																																					113	-1.43		113	-1.3		113	-2.4		113	-3.33
																																					115	-1.13		115	-1.1		115	-2		115	-3.33
																																					117	-0.93		117	-1		117	-1.7		117	-3.03
																																					119	-0.63		119	-0.9		119	-1.4		119	-3.03
																																					121	-0.43		121	-0.6		121	-1.1		121	-2.23
																																					123	-0.43		123	-0.4		123	-0.6		123	-2.23
																																					125	-0.23		125	-0.3		125	-0.4		125	-1.93
																																					127	0.07		127	-0.3		127	-0.2		127	-1.93
																																								129	-0.2		129	-0.1		129	-1.33
																																								131	0		131	0		131	-1.33
																																											133	0		133	-0.83
																																											135	0		135	-0.83
																																														137	-0.33
																																														139	-0.33
																																														141	-0.03
[truncated: 69 more columns]

## Sheet: Fig4e
Mild	p=0.042		Severe	p<0.0001		Mild	p=0.002		Severe	p<0.0001
Acoustics	Epi-pen		Acoustics	Epi-pen		Acoustics	Epi-pen		Acoustics	Epi-pen
2.1	4.2		4.4	10.15		42	83		109	159
2.3	4.2		2.1	12		26	89		104	131
2	4.2		2.1	7.6		79	81		75	141
4.1	4.5		5.2	8		75	83		85	131
3.7	5		6	8.9		75	119		90	134
4.8	2.3		4.4	10.2		81	71		80	159
2.8	5.6		5.5	9.2		39	89		83	159
3.1	4.5		5.3	7.9		35	81		90	139
3.2	4.8		4.5	8.7		59	75		85	154
2.7	2.2		4.8	7.6		51	75		100	149
3.3	2.3		4.6	8.9		45	55
3.3	4		5	9.3		51	59

## Sheet: FigS3a
Displacement(mm)	Force/Needle(N)
0	0.000245289
0	0.000295867
0	0.000269244
0	0.000267511
2.5e-05	0.000280444
2.5e-05	0.000259867
5e-05	0.000295778
7.5e-05	0.000266889
0.000125	0.000311022
0.00025	0.000292089
0.000425	0.000299822
0.000625	0.000320222
0.000775	0.000315022
0.0009	0.000345867
0.001	0.000344711
0.00108	0.000345956
0.00115	0.0003652
0.00123	0.000336
0.0013	0.000389289
0.00137	0.000345289
0.00145	0.000399733
0.00153	0.0003612
0.0016	0.000398756
0.00168	0.000393911
0.00178	0.000390622
0.00185	0.000418667
0.00195	0.000402178
0.00205	0.000422844
0.00215	0.000425644
0.00225	0.000417378
0.00232	0.000447378
0.00243	0.000425378
0.0025	0.000468844
0.00258	0.000433422
0.00265	0.0004648
0.00273	0.0004712
0.00282	0.000456844
0.0029	0.000493911
0.00298	0.000443289
0.00305	0.000502889
0.00313	0.000463156
0.0032	0.000501556
0.00328	0.000501689
0.00335	0.0005024
0.00345	0.000523733
0.00352	0.000512044
0.0036	0.0005356
0.0037	0.000543422
0.00378	0.000537911
0.00388	0.00058
0.00395	0.000533244
0.00405	0.000591422
0.00413	0.000542978
0.0042	0.000587067
0.0043	0.000586711
0.00438	0.000584622
0.00445	0.0006216
0.00455	0.0005764
0.00462	0.000628178
0.0047	0.000602222
0.0048	0.000626622
0.00488	0.0006224
0.00498	0.000623111
0.00505	0.000658089
0.00513	0.000650533
0.00522	0.000668267
0.00532	0.000669156
0.0054	0.000654356
0.0055	0.000709556
0.00558	0.000651422
0.00568	0.000738
0.00575	0.000674089
0.00583	0.000733867
0.0059	0.000711733
0.00598	0.000729867
0.00605	0.000736133
0.00613	0.000722444
0.0062	0.000752667
0.00628	0.000757244
0.00635	0.0007656
0.00645	0.000786089
0.00653	0.000751244
0.00662	0.000820711
0.0067	0.000771422
0.0068	0.000828756
0.0069	0.000797644
0.007	0.000814222
0.0071	0.0008388
0.00718	0.000812089
0.00725	0.000863022
0.00735	0.000826133
0.00743	0.000874578
0.0075	0.000849867
0.00758	0.000874267
0.00765	0.000896178
0.00773	0.0008796
0.0078	0.000907067
0.00788	0.000904311
0.00795	0.000902133
0.00802	0.000940489
0.0081	0.0009088
0.0082	0.000966489
0.00827	0.000908622
0.00835	0.0009756
0.00845	0.000937733
0.00855	0.000978711
0.00863	0.000972844
0.00873	0.000976844
0.0088	0.001
0.00887	0.000988178
0.00898	0.00101
0.00907	0.00103
0.00915	0.00101
0.00923	0.00105
0.00933	0.00102
0.0094	0.00107
0.00948	0.00104
0.00958	0.00107
0.00965	0.00108
0.00972	0.00106
0.00983	0.00111
0.0099	0.00108
0.00997	0.00113
0.01008	0.00109
0.01015	0.00113
0.01025	0.00114
0.01033	0.00114
0.01043	0.00117
0.0105	0.00116
0.01057	0.00117
0.01065	0.00118
0.01073	0.00118
0.0108	0.00122
0.01087	0.00118
0.01095	0.00124
0.01103	0.0012
0.0111	0.00124
0.01117	0.00123
0.01128	0.00123
0.01135	0.00127
0.01145	0.00125
0.01155	0.00129
0.01165	0.00127
0.01172	0.00129
0.01183	0.00131
0.01193	0.0013
0.01202	0.00134
0.0121	0.00132
0.01218	0.00135
0.01225	0.00134
0.01232	0.00134
0.0124	0.00139
0.01248	0.00135
0.01255	0.00142
0.01263	0.00136
0.01273	0.00141
0.0128	0.00139
0.01287	0.00141
0.01295	0.00143
0.01303	0.00143
0.01313	0.00145
0.0132	0.00146
0.0133	0.00146
0.01338	0.00149
0.01348	0.00146
0.01355	0.00152
0.01363	0.00148
0.01372	0.00154
0.0138	0.00152
0.01388	0.00154
0.01398	0.00155
0.01405	0.00154
0.01415	0.00158
0.01423	0.00156
0.0143	0.00161
0.0144	0.00159
0.01448	0.0016
0.01457	0.00162
0.01465	0.0016
0.01473	0.00164
0.01483	0.00164
0.0149	0.00166
0.015	0.00168
0.01508	0.00166
0.01517	0.00172
0.01525	0.00167
0.01533	0.00174
0.0154	0.00171
0.01547	0.00174
0.01555	0.00175
0.01563	0.00175
0.0157	0.00178
0.01578	0.00176
0.01585	0.00179
0.01593	0.00179
0.01603	0.00178
0.0161	0.00183
0.0162	0.00178
0.0163	0.00186
0.01638	0.00182
0.01648	0.00186
0.01657	0.00187
0.01667	0.00187
0.01678	0.00191
0.01685	0.00188
0.01692	0.00193
0.017	0.0019
0.01708	0.00193
0.01715	0.00194
0.01723	0.00193
0.0173	0.00197
0.0174	0.00196
0.01748	0.00198
0.01755	0.002
0.01762	0.00199
0.0177	0.00203
0.01777	0.00198
0.01785	0.00204
0.01795	0.002
0.01802	0.00204
0.01812	0.00203
0.0182	0.00203
0.0183	0.00207
0.01837	0.00204
0.01847	0.0021
0.01855	0.00207
0.01862	0.0021
0.01872	0.00212
0.0188	0.00211
0.01887	0.00215
0.01897	0.00212
0.01905	0.00216
0.01915	0.00216
0.01922	0.00216
0.0193	0.0022
0.01938	0.00217
0.01947	0.00224
0.01955	0.00219
0.01965	0.00224
0.01975	0.00222
0.01982	0.00224
0.01992	0.00226
0.02	0.00226
0.02007	0.00228
0.02015	0.00228
0.02023	0.00229
0.02032	0.00232
0.0204	0.0023
0.02048	0.00236
0.02055	0.00232
0.02063	0.00237
0.0207	0.00236
0.02077	0.00237
0.02085	0.00239
0.02095	0.00238
0.02105	0.00243
0.02113	0.00241
0.02123	0.00245
0.02133	0.00244
0.02143	0.00245
0.0215	0.00246
0.0216	0.00245
0.02168	0.0025
0.02175	0.00249
0.02183	0.0025
0.0219	0.00253
0.02198	0.00251
0.02205	0.00257
0.02215	0.00252
0.02223	0.00259
0.0223	0.00255
0.02237	0.00259
0.02245	0.00259
0.02253	0.0026
0.0226	0.00264
0.0227	0.00263
0.02278	0.00266
0.02285	0.00265
0.02295	0.00266
0.02305	0.0027
0.02313	0.00267
0.0232	0.0027
0.0233	0.00271
0.02338	0.00273
0.02347	0.00275
0.02355	0.00273
0.02363	0.00279
0.02373	0.00276
0.0238	0.0028
0.02388	0.00277
0.02398	0.00281
0.02405	0.00282
0.02413	0.00282
0.02423	0.00285
0.0243	0.00283
0.0244	0.00287
0.02448	0.00288
0.02458	0.00288
0.02465	0.00292
0.02475	0.0029
0.02483	0.00295
0.0249	0.00293
0.02498	0.00297
0.02508	0.00297
0.02515	0.00296
0.02523	0.00301
0.0253	0.00297
0.02538	0.00304
0.02545	0.003
0.02552	0.00305
0.0256	0.00305
0.0257	0.00307
0.0258	0.00309
0.02587	0.00309
0.02598	0.00312
0.02608	0.00313
0.02618	0.00313
0.02628	0.00318
0.02635	0.00314
0.02643	0.00321
0.0265	0.00316
0.02658	0.00323
0.02665	0.00321
0.02672	0.00323
0.0268	0.00325
0.0269	0.00324
0.02697	0.00328
0.02705	0.00326
0.02713	0.00329
0.0272	0.00331
0.02728	0.0033
0.02735	0.00335
0.02743	0.00332
0.02753	0.00338
0.0276	0.00337
0.0277	0.00338
0.0278	0.00342
0.02788	0.00338
0.02798	0.00345
0.02805	0.00341
0.02813	0.00347
0.02823	0.00345
0.0283	0.00348
0.02838	0.00349
0.02848	0.00349
0.02855	0.0035
0.02863	0.0035
0.02873	0.00351
0.0288	0.00355
0.0289	0.00351
0.02898	0.00358
0.02905	0.00353
0.02915	0.00361
0.02925	0.00359
0.02933	0.00362
0.02943	0.00362
0.0295	0.00362
0.02958	0.00366
0.02968	0.00364
0.02975	0.00368
0.02983	0.00367
0.0299	0.00367
0.02998	0.00369
0.03005	0.00367
0.03012	0.00371
0.0302	0.00369
0.03028	0.00371
0.03035	0.00374
0.03045	0.00372
0.03053	0.00378
0.03062	0.00374
0.03072	0.00376
0.0308	0.00378
0.0309	0.00378
0.031	0.00381
0.0311	0.00379
0.03118	0.00385
0.03125	0.00383
0.03132	0.00385
0.03143	0.00387
0.0315	0.00384
0.03157	0.0039
0.03165	0.00386
0.03173	0.00391
0.0318	0.00389
0.03188	0.00391
0.03195	0.00393
0.03202	0.00391
0.0321	0.00397
0.03218	0.00393
0.03227	0.00399
0.03235	0.00396
0.03245	0.004
0.03255	0.00401
0.03263	0.00402
0.03272	0.00404
0.0328	0.00404
0.03288	0.00406
0.03297	0.00408
0.03305	0.00407
0.03315	0.00411
0.03322	0.00407
0.0333	0.00414
0.0334	0.00409
0.03347	0.00414
0.03358	0.0041
0.03365	0.00412
0.03372	0.00412
0.03383	0.00414
0.0339	0.00416
0.034	0.00418
0.03408	0.00418
0.03417	0.00421
0.03425	0.0042
0.03433	0.00424
0.03442	0.00422
0.0345	0.00427
0.03458	0.00426
0.03465	0.00428
0.03472	0.0043
0.0348	0.00429
0.03488	0.00435
0.03495	0.00431
0.03503	0.00436
0.0351	0.00435
0.0352	0.00437
0.03528	0.00438
0.03537	0.00438
0.03548	0.00441
0.03555	0.00442
0.03565	0.00444
0.03575	0.00447
0.03585	0.00446
0.03592	0.00452
0.036	0.00448
0.03608	0.00454
0.03615	0.00452
0.03625	0.00454
0.03633	0.00455
0.0364	0.00454
0.03648	0.00457
0.03655	0.00456
0.03662	0.00459
0.0367	0.00459
0.03678	0.00461
0.03685	0.00463
0.03695	0.0046
0.03703	0.00465
0.0371	0.00464
0.0372	0.00467
0.0373	0.0047
0.03737	0.00468
0.03748	0.00473
0.03755	0.0047
0.03762	0.00475
0.0377	0.00473
0.0378	0.00477
0.03787	0.00476
0.03795	0.00477
0.03805	0.0048
0.03812	0.00479
0.03823	0.00482
0.0383	0.00483
0.03837	0.00483
0.03848	0.00487
0.03855	0.00484
0.03865	0.0049
0.03873	0.00489
0.03882	0.00493
0.03893	0.00495
0.039	0.00494
0.03907	0.00499
0.03918	0.00496
0.03925	0.00501
0.03932	0.00499
0.0394	0.00502
0.03948	0.00504
0.03955	0.00504
0.03963	0.00508
0.0397	0.00507
0.03977	0.00509
0.03985	0.00511
0.03993	0.0051
0.04002	0.00515
0.04013	0.00512
0.0402	0.00519
0.0403	0.00516
0.0404	0.00522
0.0405	0.00521
0.0406	0.00524
0.04068	0.00526
0.04075	0.00524
0.04085	0.00529
0.04093	0.00529
0.041	0.0053
0.04108	0.00533
0.04115	0.00532
0.04122	0.00537
0.0413	0.00534
0.04138	0.00538
0.04145	0.00538
0.04152	0.0054
0.0416	0.00542
0.0417	0.00539
0.04178	0.00544
0.04185	0.00542
0.04195	0.00547
0.04203	0.00547
0.04213	0.00548
0.0422	0.00552
0.0423	0.00552
0.04238	0.00556
0.04247	0.00555
0.04255	0.00558
0.04263	0.00561
0.04272	0.00559
0.0428	0.00564
0.0429	0.00562
0.04297	0.00567
0.04305	0.00567
0.04315	0.00568
0.04323	0.00573
0.04333	0.0057
0.0434	0.00576
0.0435	0.00574
0.04358	0.00579
0.04367	0.00579
0.04375	0.0058
0.04383	0.00579
0.04392	0.00579
0.044	0.00581
0.04408	0.00583
0.04415	0.00583
0.04423	0.00586
0.0443	0.00581
0.04437	0.00587
0.04448	0.00583
0.04453	0.00588
0.0446	0.00586
0.0447	0.00589
0.04478	0.00592
0.04485	0.00591
0.04495	0.00596
0.04505	0.00592
0.04515	0.00595
0.04525	0.00595
0.04532	0.00597
0.04543	0.00602
0.0455	0.006
0.0456	0.00604
0.04568	0.00604
0.04575	0.00606
0.04582	0.00609
0.0459	0.00607
0.04598	0.00614
0.04605	0.0061
0.04612	0.00616
0.0462	0.00613
0.04627	0.00619
0.04638	0.00618
0.04645	0.0062
0.04652	0.00623
0.0466	0.00624
0.0467	0.00626
0.04677	0.00629
0.04688	0.00628
0.04695	0.00634
0.04705	0.0063
0.04713	0.00636
0.04723	0.00633
0.0473	0.00637
0.04738	0.00638
0.04748	0.00638
0.04755	0.00642
0.04763	0.00641
0.04772	0.00647
0.0478	0.00646
0.04788	0.00649
0.04797	0.00652
0.04805	0.00652
0.04815	0.00655
0.04822	0.00656
0.04833	0.00658
0.0484	0.00661
0.0485	0.00661
0.04858	0.00667
0.04868	0.00663
0.04875	0.0067
0.04883	0.00667
0.0489	0.00672
0.04897	0.00672
0.04905	0.00673
0.04913	0.00676
0.0492	0.00676
0.04927	0.00679
0.04935	0.00681
0.04942	0.00682
0.04953	0.00683
0.0496	0.00679
0.0497	0.00684
0.0498	0.00683
0.04988	0.00687
0.04997	0.00686
0.05008	0.00685
0.05017	0.00691
0.05028	0.00688
0.05035	0.00695
0.05042	0.00693
0.0505	0.00697
0.05058	0.00698
0.05065	0.007
0.05072	0.00702
0.0508	0.00702
0.0509	0.00705
0.05097	0.00706
0.05105	0.00706
0.05112	0.00711
0.0512	0.00707
0.05128	0.00713
0.05135	0.0071
0.05145	0.00715
0.05153	0.00716
0.05162	0.00717
0.0517	0.00721
0.0518	0.0072
0.05187	0.00724
0.05198	0.00725
0.05205	0.00727
0.05215	0.0073
0.05223	0.00729
0.0523	0.00734
0.0524	0.00733
0.05248	0.00736
0.05255	0.00738
0.05262	0.00737
0.05273	0.00743
0.0528	0.00739
0.05287	0.00747
0.05298	0.00743
0.05305	0.00749
0.05315	0.00748
0.05323	0.00751
0.05332	0.00753
0.05343	0.00755
0.0535	0.00755
0.05357	0.00756
0.05365	0.00755
0.05375	0.0076
0.05382	0.00756
0.0539	0.00763
0.05398	0.0076
0.05405	0.00765
0.05413	0.00765
0.0542	0.00767
0.05427	0.0077
0.05435	0.0077
0.05445	0.00775
0.05452	0.00774
0.05463	0.00778
0.05473	0.0078
0.05482	0.00782
0.05493	0.00787
0.055	0.00787
0.0551	0.0079
0.05518	0.00793
0.05525	0.00793
0.05532	0.00799
0.0554	0.00795
0.05547	0.00802
0.05557	0.008
0.05565	0.00806
0.05572	0.00804
0.0558	0.00809
0.05588	0.0081
0.05595	0.00811
0.05602	0.00814
0.0561	0.00816
0.0562	0.00817
0.05627	0.00822
0.05638	0.0082
0.05645	0.00827
0.05655	0.00824
0.05663	0.00831
0.05672	0.0083
0.0568	0.00834
0.05688	0.00837
0.05697	0.00836
0.05705	0.00841
0.05713	0.0084
0.05722	0.00844
0.0573	0.00845
0.05738	0.00847
0.05747	0.00851
0.05755	0.00851
0.05763	0.00854
0.05772	0.00856
0.0578	0.00856
0.0579	0.00862
0.05797	0.0086
0.05808	0.00868
0.05817	0.00866
0.05825	0.00872
0.05833	0.0087
0.0584	0.00874
0.05847	0.00876
0.05858	0.00877
0.05865	0.0088
0.05872	0.00879
0.0588	0.0088
0.05887	0.00883
0.05895	0.00882
0.05903	0.00888
0.0591	0.00886
0.0592	0.00892
0.05928	0.00891
0.05937	0.00894
0.05948	0.00899
0.05958	0.00899
0.05967	0.00907
0.05978	0.00904
0.05985	0.00911
0.05992	0.0091
0.06	0.00913
0.06008	0.00915
0.06015	0.00916
0.06023	0.00919
0.0603	0.00922
0.06037	0.00923
0.06048	0.00927
0.06055	0.00924
0.06062	0.00932
0.0607	0.00928
0.06078	0.00936
0.06085	0.00934
0.06093	0.00939
0.06103	0.00941
0.0611	0.00941
0.0612	0.00946
0.0613	0.00947
0.06137	0.0095
0.06148	0.00951
0.06155	0.00948
0.06162	0.00951
0.0617	0.0095
0.0618	0.00954
0.06187	0.00953
0.06195	0.00955
0.06205	0.0096
0.06213	0.00958
0.0622	0.00966
0.0623	0.00963
0.06238	0.0097
0.06248	0.00968
0.06255	0.00968
0.06265	0.00971
0.06273	0.00971
0.06283	0.00977
0.06292	0.00979
0.063	0.00982
0.0631	0.00985
0.06317	0.00985
0.06325	0.00991
0.06333	0.00988
0.0634	0.00996
0.06348	0.00994
0.06355	0.00998
0.06363	0.01
0.0637	0.01001
0.06377	0.01006
0.06385	0.01006
0.06395	0.0101
0.06402	0.01013
0.06413	0.01016
0.0642	0.0102
0.0643	0.01021
0.0644	0.01027
0.0645	0.01028
0.0646	0.01031
0.06467	0.01035
0.06475	0.01035
0.06482	0.01041
0.0649	0.01039
0.06498	0.01045
0.06505	0.01046
0.06515	0.01049
0.06523	0.01052
0.0653	0.01053
0.06538	0.01058
0.06545	0.01057
0.06553	0.01062
0.0656	0.01064
0.0657	0.01065
0.06578	0.01072
0.06588	0.01071
0.06595	0.01076
0.06605	0.01076
0.06613	0.01079
0.06623	0.01083
0.0663	0.01081
0.06638	0.01089
0.06648	0.01087
0.06655	0.01094
0.06663	0.01094
0.06673	0.01099
0.0668	0.01102
0.0669	0.01103
0.06698	0.01104
0.06705	0.01104
0.06715	0.01106
0.06722	0.01111
0.0673	0.01112
0.0674	0.0112
0.0675	0.01117
0.06757	0.01125
0.06767	0.01125
0.06775	0.01131
0.06782	0.01132
0.0679	0.01134
0.06797	0.0114
0.06807	0.01139
0.06815	0.01144
0.06822	0.01143
0.0683	0.01141
0.06838	0.01146
0.06845	0.01145
0.06853	0.01151
0.0686	0.01151
0.0687	0.01155
0.06878	0.0115
0.06888	0.01143
0.06897	0.01148
0.06905	0.01145
0.06915	0.01154
0.06925	0.01154
0.06935	0.0116
0.06943	0.01163
0.0695	0.01165
0.06957	0.0117
0.06965	0.01171
0.06972	0.01174
0.0698	0.01178
0.0699	0.01179
0.06997	0.01186
0.07005	0.01185
0.07013	0.01192
0.0702	0.01192
0.07028	0.01197
0.07035	0.012
0.07045	0.01202
0.07053	0.01208
0.07062	0.01208
0.0707	0.01217
0.0708	0.01217
0.07087	0.01221
0.07097	0.01225
0.07105	0.01227
0.07112	0.01232
0.07122	0.01233
0.0713	0.01238
0.07137	0.01242
0.07147	0.01244
0.07155	0.01251
0.07162	0.01248
0.0717	0.01257
0.0718	0.01257
0.07187	0.01263
0.07195	0.01266
0.07205	0.01268
0.07212	0.01274
0.07222	0.01276
0.0723	0.01281
0.0724	0.01282
0.0725	0.01276
0.07258	0.01278
0.07268	0.01276
0.07275	0.01285
0.07283	0.01284
0.0729	0.0129
0.07297	0.01293
0.07305	0.01295
0.07312	0.01301
0.0732	0.013
0.07328	0.01307
0.07335	0.01307
0.07343	0.01313
0.07352	0.01316
0.0736	0.01319
0.0737	0.01326
0.0738	0.01328
0.0739	0.01335
0.074	0.01339
0.07408	0.01341
0.07418	0.01343
0.07425	0.01329
0.07435	0.0133
0.07443	0.01328
0.0745	0.01333
0.07458	0.01335
0.07465	0.01338
0.07473	0.01344
0.0748	0.01344
0.07487	0.0135
0.07495	0.01352
0.07502	0.01355
0.0751	0.01361
0.07518	0.01361
0.07527	0.0137
0.07535	0.0137
0.07545	0.01376
0.07552	0.0138
0.07562	0.01383
0.07573	0.0139
0.0758	0.0139
0.07587	0.014
0.07598	0.01399
0.07605	0.01406
0.07615	0.01409
0.07623	0.01413
0.07633	0.01419
0.0764	0.0142
0.07648	0.01427
0.07658	0.01429
0.07665	0.01432
0.07673	0.0144
0.07683	0.01439
0.0769	0.01449
0.077	0.01449
0.07708	0.01458
0.07715	0.0146
0.07725	0.01464
0.07733	0.0147
0.0774	0.01471
0.0775	0.01479
0.07758	0.01479
0.07765	0.01486
0.07773	0.01489
0.0778	0.01491
0.07788	0.01499
0.07795	0.01501
0.07802	0.01505
0.0781	0.01509
0.0782	0.01512
0.07827	0.0152
0.07838	0.01519
0.07845	0.01531
0.07855	0.01531
0.07865	0.01542
0.07875	0.01544
0.07885	0.01551
0.07892	0.01556
0.079	0.01559
0.0791	0.01565
0.07917	0.01568
0.07925	0.01571
0.07933	0.01577
0.0794	0.01578
0.07948	0.01588
0.07955	0.01587
0.07963	0.01596
0.0797	0.01597
0.07977	0.01602
0.07985	0.01608
0.07995	0.0161
0.08002	0.01618
0.0801	0.01618
0.0802	0.01627
0.08027	0.01631
0.08038	0.01637
0.08048	0.01644
0.08055	0.01647
0.08063	0.01654
0.08073	0.01659
0.0808	0.01663
0.08088	0.0167
0.08098	0.0167
0.08105	0.01681
0.08113	0.0168
0.08123	0.01691
0.0813	0.01693
0.08138	0.01699
0.08148	0.01705
0.08155	0.01709
0.08163	0.01716
0.08173	0.0172
0.08182	0.01727
0.0819	0.01734
0.082	0.01738
0.08207	0.01746
0.08217	0.01748
0.08225	0.01756
0.08232	0.01758
0.0824	0.01764
0.08248	0.01769
0.08255	0.0177
0.08263	0.01779
0.0827	0.01778
0.08278	0.01788
0.08285	0.0179
0.08295	0.01797
0.08303	0.01803
0.08313	0.01808
0.0832	0.01815
0.0833	0.0182
0.0834	0.01827
0.0835	0.01835
0.0836	0.01839
0.08367	0.0185
0.08378	0.01851
0.08385	0.01861
0.08393	0.01862
0.084	0.01868
0.08407	0.01873
0.08415	0.01876
0.08422	0.01885
0.0843	0.01887
0.08438	0.01896
0.08445	0.01898
0.08455	0.01905
0.08463	0.01911
0.0847	0.01915
0.08478	0.01923
0.08485	0.01927
0.08495	0.01934
0.08503	0.01942
0.08513	0.01946
0.0852	0.01957
0.0853	0.01956
0.08538	0.01969
0.08547	0.0197
0.08555	0.01981
0.08563	0.01985
0.08572	0.01993
0.0858	0.02
0.08588	0.02003
0.08597	0.02011
0.08605	0.02017
0.08612	0.02021
0.0862	0.02031
0.0863	0.02033
0.08637	0.02044
0.08647	0.02046
0.08655	0.02056
0.08665	0.02061
0.08672	0.02068
0.08682	0.02078
0.08693	0.02082
0.087	0.02092
0.08708	0.02096
0.08718	0.02103
0.08725	0.02109
0.08733	0.02112
0.0874	0.02122
0.08747	0.02124
0.08755	0.02131
0.08762	0.02138
0.0877	0.02142
0.08778	0.02153
0.08785	0.02154
0.08795	0.02167
0.08805	0.02171
0.08815	0.02182
0.08822	0.02188
0.08833	0.02195
0.08843	0.02206
0.08853	0.02209
0.0886	0.02219
0.08868	0.02222
0.08875	0.02229
0.08883	0.02236
0.0889	0.0224
0.08897	0.0225
0.08905	0.02253
0.08915	0.02261
0.08922	0.02267
0.0893	0.02271
0.08937	0.0228
0.08945	0.0228
0.08952	0.02293
0.0896	0.02294
0.0897	0.02304
0.08977	0.0231
0.08987	0.02317
0.08995	0.02325
0.09005	0.02328
0.09012	0.0233
0.09023	0.02332
0.0903	0.02337
0.0904	0.02346
0.09048	0.02349
0.09055	0.02361
0.09065	0.02362
0.09073	0.02373
0.0908	0.02379
0.0909	0.02384
0.09098	0.02395
0.09105	0.02398
0.09115	0.0241
0.09123	0.02412
0.09133	0.02423
0.0914	0.0243
0.0915	0.02437
0.09158	0.02446
0.09165	0.0245
0.09175	0.0246
0.09183	0.02466
0.0919	0.02471
0.09198	0.02482
0.09205	0.02484
0.09215	0.02498
0.09223	0.025
0.0923	0.02513
0.09237	0.02516
0.09245	0.02524
0.09252	0.02531
0.0926	0.02537
0.0927	0.02548
0.09277	0.02556
0.09287	0.02565
0.09298	0.02574
0.09308	0.0258
0.09317	0.02594
0.09327	0.02598
0.09335	0.0261
0.09342	0.02615
0.0935	0.02622
0.09358	0.02631
0.09365	0.02634
0.09373	0.02644
0.0938	0.02645
0.0939	0.0265
0.09398	0.02652
0.09405	0.02658
0.09413	0.02666
0.0942	0.02669
0.09427	0.0268
0.09435	0.02685
0.09445	0.02693
0.09452	0.02703
0.09463	0.02708
0.0947	0.02721
0.0948	0.02725
0.09488	0.02736
0.09498	0.02742
0.09505	0.02752
0.09513	0.02759
0.09523	0.02765
0.0953	0.02777
0.0954	0.02781
0.09548	0.02792
0.09555	0.028
0.09565	0.02808
0.09573	0.02819
0.0958	0.02823
0.0959	0.02833
0.09598	0.0284
0.09607	0.02845
0.09615	0.02852
0.09625	0.02856
0.09632	0.02869
0.09642	0.02872
0.0965	0.02883
0.09657	0.02887
0.09665	0.02896
0.09673	0.02904
0.09682	0.02909
0.0969	0.02919
0.09698	0.02923
0.09705	0.02933
0.09713	0.0294
0.0972	0.02944
0.09728	0.02955
0.09735	0.02958
0.09742	0.02971
0.09753	0.02978
0.09763	0.02989
0.09773	0.02998
0.09782	0.03003
0.09792	0.03018
0.098	0.03023
0.0981	0.03037
0.09817	0.03042
0.09825	0.03051
0.09832	0.03059
0.0984	0.03064
0.09847	0.03074
0.09855	0.0308
0.09865	0.03089
0.09872	0.03098
0.0988	0.03103
0.09888	0.03116
0.09895	0.03117
0.09903	0.03131
0.0991	0.03135
0.0992	0.03147
0.09928	0.03156
0.09938	0.03165
0.09945	0.03177
0.09955	0.03183
0.09963	0.03195
0.09972	0.03204
0.0998	0.03207
0.09988	0.03203
0.09995	0.03199
0.10005	0.03209
0.10013	0.03214
0.10022	0.03225
0.1003	0.03235
0.10038	0.03241
0.10047	0.03253
0.10055	0.03234
0.10065	0.03232
0.10073	0.03233
0.10083	0.03244
0.1009	0.03254
0.101	0.03262
0.10108	0.03275
0.10118	0.03281
0.10125	0.03291
0.10133	0.03299
0.1014	0.03305
0.1015	0.03317
0.10158	0.0332
0.10165	0.03333
0.10173	0.03337
0.1018	0.03347
0.10187	0.03355
0.10195	0.03361
0.10203	0.03373
0.1021	0.03376
0.1022	0.0339
0.10228	0.03395
0.10237	0.03407
0.10245	0.03418
0.10255	0.03427
0.10265	0.03442
0.10275	0.0345
0.10285	0.03461
0.10293	0.03472
0.103	0.03476
0.10308	0.0349
0.10315	0.03491
0.10323	0.03506
0.1033	0.03508
0.1034	0.0352
0.10348	0.03527
0.10355	0.03534
0.10362	0.03546
0.1037	0.03551
0.10378	0.03558
0.10385	0.0356
0.10395	0.03563
0.10403	0.03576
0.10413	0.03582
0.1042	0.03597
0.1043	0.03602
0.10438	0.03613
0.10445	0.03621
0.10455	0.03627
0.10463	0.0364
0.1047	0.03643
0.1048	0.03657
0.10488	0.03661
0.10495	0.03673
0.10505	0.03673
0.10513	0.03668
0.10523	0.03674
0.1053	0.0368
0.10538	0.03691
0.10548	0.03702
0.10555	0.03709
0.10565	0.03725
0.10573	0.0373
0.10583	0.03748
0.10593	0.03752
0.106	0.03767
0.10608	0.03775
0.10618	0.03783
0.10625	0.03795
0.10633	0.03799
0.1064	0.03812
0.10648	0.0382
0.10655	0.03829
0.10663	0.0384
0.1067	0.03844
0.10677	0.03857
0.10685	0.03863
0.10695	0.03875
0.10703	0.03878
0.10713	0.03872
0.10723	0.03881
0.1073	0.03884
0.1074	0.03903
0.1075	0.03908
0.1076	0.03923
0.10768	0.03932
0.10775	0.0394
0.10783	0.03951
0.1079	0.03955
0.108	0.03965
0.10808	0.03974
0.10815	0.03981
0.10823	0.03992
0.1083	0.03995
0.10838	0.04009
0.10845	0.0401
0.10853	0.0402
0.1086	0.04025
0.1087	0.04024
0.10878	0.04031
0.10885	0.04033
0.10895	0.04047
0.10905	0.04052
0.10913	0.04062
0.10923	0.04062
0.1093	0.04059
0.1094	0.04069
0.10948	0.04077
0.10955	0.0409
0.10965	0.04101
0.10973	0.04109
0.10983	0.04125
0.1099	0.04128
0.10998	0.04145
0.11008	0.04146
0.11015	0.04158
0.11023	0.04165
0.11033	0.04175
0.1104	0.04187
0.1105	0.04196
0.11058	0.04209
0.11065	0.04219
0.11075	0.04228
0.11083	0.04242
0.1109	0.04248
0.111	0.04264
0.11107	0.04268
0.11115	0.04282
0.11123	0.0429
0.1113	0.043
0.11138	0.04314
0.11145	0.04318
0.11153	0.04333
0.1116	0.04338
0.1117	0.04351
0.11178	0.04362
0.11188	0.04374
0.11195	0.0439
0.11205	0.04401
0.11215	0.04418
0.11225	0.0443
0.11235	0.04442
0.11243	0.04457
0.1125	0.04462
0.1126	0.04478
0.11268	0.04482
0.11275	0.04496
0.11282	0.04505
0.1129	0.04513
0.11298	0.04521
0.11305	0.04523
0.11313	0.04533
0.1132	0.04539
0.11328	0.04551
0.11338	0.04562
0.11345	0.04569
0.11353	0.04585
0.11363	0.04593
0.1137	0.04609
0.1138	0.0462
0.11388	0.04628
0.11395	0.04619
0.11405	0.04605
0.11413	0.04615
0.1142	0.04619
0.1143	0.04635
0.11438	0.04644
0.11445	0.04656
0.11455	0.04669
0.11463	0.04677
0.11472	0.04691
0.1148	0.04702
0.1149	0.04713
0.11497	0.04728
0.11505	0.04734
0.11515	0.0475
0.11522	0.04757
0.11533	0.04774
0.11543	0.04784
0.1155	0.04796
0.11558	0.04809
0.11568	0.04816
0.11575	0.04831
0.11583	0.04837
0.1159	0.04851
0.11597	0.04859
0.11605	0.04865
0.11613	0.04873
0.1162	0.04877
0.11628	0.04889
0.11635	0.04899
0.11645	0.04909
0.11653	0.04921
0.1166	0.04911
0.1167	0.04909
0.1168	0.04904
0.1169	0.04921
0.117	0.04932
0.11708	0.04946
0.11718	0.04959
0.11725	0.04967
0.11733	0.0498
0.11743	0.04988
0.1175	0.04998
0.11758	0.0501
0.11765	0.05016
0.11773	0.05031
0.1178	0.05037
0.11787	0.05052
0.11795	0.05059
0.11803	0.0507
0.1181	0.05081
0.1182	0.05088
0.11828	0.05105
0.11835	0.05112
0.11845	0.05128
0.11853	0.05126
0.11862	0.05128
0.11873	0.05139
0.1188	0.05147
0.1189	0.05163
0.11898	0.05172
0.11905	0.05185
0.11915	0.05196
0.11923	0.05204
0.11933	0.05214
0.1194	0.0521
0.11948	0.0522
0.11958	0.05227
0.11965	0.05238
0.11973	0.05251
0.11983	0.05258
0.1199	0.05273
0.11998	0.0528
0.12008	0.05291
0.12018	0.05286
0.12025	0.05288
0.12033	0.053
0.12043	0.05308
0.1205	0.05323
0.12058	0.05334
0.12065	0.05348
0.12073	0.05362
0.12083	0.05365
0.1209	0.0538
0.12098	0.05382
0.12105	0.05396
0.12113	0.05402
0.1212	0.05412
0.12127	0.05422
0.12138	0.05432
0.12145	0.05447
0.12155	0.05458
0.12165	0.05472
0.12173	0.05488
0.12183	0.05497
0.12193	0.05502
0.122	0.055
0.1221	0.05514
0.12218	0.05522
0.12225	0.05534
0.12233	0.05545
0.1224	0.05554
0.12248	0.05569
0.12255	0.05577
0.12265	0.05594
0.12273	0.05602
0.1228	0.05614
0.12288	0.05626
0.12295	0.05636
0.12303	0.05652
0.1231	0.05663
0.1232	0.05679
0.12328	0.05695
0.12338	0.05706
0.12345	0.05725
0.12355	0.05734
0.12363	0.05753
0.1237	0.05764
0.1238	0.05782
0.12388	0.05796
0.12398	0.05812
0.12405	0.05832
0.12413	0.05843
0.12423	0.0586
0.1243	0.05874
0.12438	0.05885
0.12448	0.05901
0.12455	0.05912
0.12463	0.05931
0.12473	0.05944
0.1248	0.05961
0.1249	0.05969
0.125	0.05961
0.12507	0.05972
0.12515	0.05979
0.12525	0.06
0.12532	0.0601
0.1254	0.06028
0.12548	0.06043
0.12557	0.06056
0.12565	0.06073
0.12573	0.06085
0.1258	0.061
0.12587	0.06114
0.12595	0.06125
0.12603	0.06145
0.12612	0.06156
0.1262	0.06179
0.1263	0.06194
0.1264	0.06216
0.1265	0.06235
0.12657	0.06253
0.12668	0.06275
0.12675	0.06287
0.12685	0.06306
0.12693	0.06319
0.127	0.06333
0.12707	0.0635
0.12715	0.06362
0.12723	0.06378
0.1273	0.06391
0.12737	0.06407
0.12745	0.06423
0.12753	0.06434
0.12762	0.06454
0.1277	0.06463
0.12778	0.06486
0.12785	0.06498
0.12795	0.06518
0.12803	0.06535
0.12812	0.06553
0.1282	0.06574
0.1283	0.0659
0.12837	0.06611
0.12848	0.06629
0.12855	0.06646
0.12862	0.06666
0.12873	0.06679
0.1288	0.06701
0.12887	0.06715
0.12898	0.06736
0.12905	0.06754
0.12912	0.06769
0.12923	0.06794
0.1293	0.06807
0.1294	0.06831
0.12948	0.06846
0.12958	0.06867
0.12965	0.06887
0.12975	0.06906
0.12983	0.06927
0.12993	0.06944
0.13	0.06963
0.13008	0.06982
0.13015	0.06996
0.13023	0.07018
0.13033	0.07029
0.1304	0.07054
0.13048	0.07067
0.13055	0.07086
0.13062	0.07102
0.1307	0.07116
0.13078	0.07135
0.13085	0.07149
0.13095	0.07172
0.13103	0.0719
0.13112	0.07211
0.13123	0.07235
0.13133	0.07255
0.1314	0.0728
0.1315	0.073
0.1316	0.07321
0.13167	0.07342
0.13175	0.07355
0.13183	0.07379
0.1319	0.07391
0.13198	0.07416
0.13208	0.07428
0.13215	0.07451
0.13223	0.07466
0.1323	0.07484
0.13237	0.07502
0.13245	0.07518
0.13253	0.07537
0.1326	0.07558
0.13267	0.07575
0.13278	0.07601
0.13285	0.07617
0.13295	0.07647
0.13305	0.07664
0.13312	0.0769
0.13323	0.07709
0.1333	0.0773
0.1334	0.07753
0.13348	0.07771
0.13355	0.07796
0.13365	0.07813
0.13373	0.07825
0.13383	0.07836
0.1339	0.07851
0.13398	0.07875
0.13408	0.07892
0.13415	0.07916
0.13423	0.07937
0.13433	0.07955
0.1344	0.07981
0.1345	0.07999
0.13458	0.08027
0.13467	0.08044
0.13475	0.08068
0.13483	0.08086
0.1349	0.08106
0.13498	0.08128
0.13508	0.08144
0.13515	0.08168
0.13523	0.08186
0.1353	0.08205
0.13538	0.08226
0.13545	0.0824
0.13553	0.08264
0.1356	0.0828
0.1357	0.08302
0.13578	0.08323
0.13588	0.08346
0.13598	0.08374
0.13605	0.08394
0.13615	0.08425
0.13625	0.08445
0.13635	0.08471
0.13642	0.08492
0.1365	0.0851
0.13658	0.08532
0.13665	0.08549
0.13673	0.08569
0.1368	0.08585
0.1369	0.08588
0.13698	0.08589
0.13705	0.08587
0.13713	0.08608
0.1372	0.08622
0.13728	0.08647
0.13735	0.08666
0.13745	0.08688
0.13753	0.08714
0.13763	0.08731
0.1377	0.08748
0.1378	0.08762
0.13788	0.08786
0.13795	0.0881
0.13805	0.08831
0.13813	0.08856
0.1382	0.08877
0.1383	0.08903
0.13838	0.08926
0.13845	0.08948
0.13855	0.08976
0.13863	0.08994
0.1387	0.09025
0.1388	0.09043
0.13888	0.09072
0.13897	0.09096
0.13905	0.09121
0.13915	0.09149
0.13922	0.09174
0.13933	0.09202
0.13942	0.09227
0.1395	0.09252
0.13958	0.09268
0.13967	0.09255
0.13975	0.09267
0.13983	0.0928
0.1399	0.09308
0.13997	0.0933
0.14005	0.09353
0.14013	0.09378
0.1402	0.09395
0.14028	0.09419
0.14035	0.09439
0.14045	0.09466
0.14053	0.0949
0.14063	0.09492
0.14072	0.09506
0.1408	0.09525
0.1409	0.09558
0.141	0.09586
0.1411	0.09613
0.14117	0.09644
0.14125	0.09663
0.14133	0.09694
0.14143	0.09711
0.1415	0.09737
0.14158	0.09759
0.14165	0.09782
0.14172	0.09807
0.1418	0.09825
0.14188	0.09849
0.14195	0.0987
0.14203	0.09894
0.1421	0.09919
0.1422	0.09941
0.14228	0.09973
0.14235	0.09995
0.14245	0.10026
0.14253	0.10053
0.14263	0.1008
0.14272	0.10111
0.1428	0.10135
0.14288	0.10165
0.14297	0.10186
0.14305	0.10213
0.14315	0.10238
0.14322	0.10262
0.1433	0.10291
0.1434	0.10315
0.14347	0.10344
0.14358	0.1037
0.14365	0.10396
0.14372	0.10425
0.14383	0.10447
0.1439	0.10479
0.144	0.10502
0.14408	0.10531
0.14418	0.10557
0.14425	0.10582
0.14433	0.10609
0.1444	0.10628
0.1445	0.10656
0.14458	0.10677
0.14465	0.10704
0.14472	0.1073
0.1448	0.10753
0.14488	0.10781
0.14495	0.10801
0.14502	0.10827
0.1451	0.10851
0.1452	0.10877
0.14527	0.10908
0.14538	0.10933
0.14545	0.1097
0.14555	0.10997
0.14565	0.11034
0.14575	0.11064
0.14583	0.11095
0.14593	0.11127
0.146	0.11152
0.1461	0.11181
0.14618	0.11206
0.14625	0.1123
0.14633	0.11257
0.1464	0.11277
0.14647	0.11307
0.14655	0.11329
0.14663	0.11357
0.1467	0.11381
0.14677	0.11405
0.14685	0.11434
0.14695	0.11458
0.14702	0.11492
0.1471	0.11516
0.1472	0.11549
0.14727	0.11579
0.14738	0.11608
0.14745	0.1164
0.14755	0.11667
0.14763	0.11699
0.14773	0.11728
0.1478	0.11756
0.14788	0.11786
0.14798	0.11801
0.14805	0.11829
0.14813	0.11851
0.14823	0.11884
0.1483	0.11909
0.14838	0.11935
0.14848	0.11966
0.14855	0.11991
0.14865	0.12024
0.14873	0.12053
0.14883	0.12085
0.1489	0.12118
0.149	0.12148
0.14908	0.12182
0.14915	0.12206
0.14925	0.12236
0.14933	0.12261
0.1494	0.12289
0.14948	0.12319
0.14955	0.12342
0.14963	0.12376
0.1497	0.12396
0.14977	0.12426
0.14985	0.12451
0.14993	0.1248
0.15002	0.12512
0.1501	0.12543
0.1502	0.12579
0.1503	0.12613
0.1504	0.1265
0.15048	0.12689
0.15057	0.12723
0.15068	0.12764
0.15075	0.12793
0.15085	0.12827
0.15093	0.12855
0.151	0.12882
0.15107	0.12914
0.15115	0.1294
0.15123	0.12975
0.1513	0.13003
0.15138	0.13037
0.15148	0.13067
0.15155	0.13096
0.15163	0.13128
0.1517	0.13157
0.15177	0.13192
0.15185	0.13228
0.15195	0.13261
0.15202	0.13303
0.15213	0.13334
0.1522	0.13377
0.1523	0.13407
0.15238	0.13449
0.15248	0.13481
0.15255	0.13518
0.15263	0.13554
0.15273	0.13589
0.1528	0.13625
0.15288	0.1366
0.15298	0.13694
0.15305	0.13731
0.15313	0.13762
0.1532	0.13802
0.1533	0.13833
0.15338	0.13874
0.15345	0.13909
0.15355	0.13948
0.15365	0.13992
0.15373	0.14031
0.15382	0.14077
0.15393	0.14112
0.154	0.14143
0.15407	0.14167
0.15415	0.14198
0.15423	0.14233
0.15432	0.14266
0.1544	0.14301
0.15448	0.14335
0.15455	0.14365
0.15463	0.144
0.1547	0.14427
0.15478	0.14469
0.15485	0.14503
0.15495	0.14549
0.15505	0.14586
0.15513	0.14631
0.15523	0.14675
0.15532	0.14721
0.15543	0.14767
0.1555	0.14808
0.1556	0.14845
0.15568	0.14885
0.15575	0.14917
0.15582	0.14956
0.1559	0.14989
0.15598	0.15028
0.15605	0.15065
0.15615	0.15104
0.15623	0.15144
0.1563	0.15177
0.15637	0.15217
0.15645	0.15251
0.15653	0.15294
0.1566	0.15335
0.1567	0.15377
0.15678	0.15422
0.15687	0.15465
0.15695	0.15512
0.15705	0.15556
0.15712	0.15584
0.15723	0.15619
0.1573	0.15652
0.15737	0.15698
0.15748	0.15735
0.15755	0.15782
0.15762	0.15821
0.15773	0.15865
0.1578	0.15908
0.15787	0.15949
0.15798	0.15993
0.15805	0.16036
0.15812	0.1608
0.15823	0.16127
0.1583	0.16172
0.1584	0.16224
0.1585	0.16272
0.15857	0.16323
0.15868	0.16367
0.15875	0.16409
0.15882	0.16452
0.1589	0.16489
0.15898	0.16534
0.15907	0.16573
0.15915	0.16618
0.15923	0.16657
0.1593	0.16697
0.15937	0.16735
0.15945	0.16775
0.15953	0.16819
0.1596	0.16868
0.1597	0.16915
0.1598	0.16968
0.15987	0.1702
0.15998	0.17085
0.16008	0.17137
0.16018	0.17193
0.16028	0.17236
0.16035	0.17282
0.16043	0.17324
0.1605	0.17365
0.16058	0.17408
0.16065	0.1745
0.16073	0.17494
0.1608	0.1754
0.16087	0.17585
0.16095	0.17633
0.16103	0.17675
0.16112	0.17722
0.1612	0.17767
0.16128	0.17815
0.16135	0.17866
0.16145	0.17915
0.16153	0.17974
0.16162	0.18024
0.1617	0.18082
0.1618	0.18134
0.16187	0.18187
0.16198	0.18239
0.16205	0.18288
0.16212	0.18338
0.16223	0.18388
0.1623	0.18437
0.16237	0.1849
0.16248	0.1854
0.16255	0.18596
0.16262	0.18643
0.16273	0.18699
0.1628	0.18748
0.16287	0.18804
0.16298	0.18858
0.16305	0.18913
0.16315	0.18973
0.16325	0.19031
0.16333	0.19092
0.16342	0.19148
0.1635	0.19201
0.16358	0.19251
0.16365	0.19298
0.16375	0.19349
0.16383	0.19397
0.1639	0.19447
0.16398	0.19488
0.16405	0.19519
0.16412	0.19562
0.1642	0.19602
0.16428	0.19654
0.16435	0.19702
0.16445	0.19759
0.16453	0.19817
0.16462	0.19878
0.16473	0.19935
0.16483	0.19988
0.1649	0.2005
0.165	0.20114
0.1651	0.20172
0.16517	0.20228
0.16525	0.20275
0.16533	0.20327
0.1654	0.20372
0.16548	0.20421
0.16555	0.20474
0.16565	0.20525
0.16573	0.20583
0.1658	0.20633
0.16587	0.20687
0.16595	0.20734
0.16603	0.20787
0.1661	0.20841
0.1662	0.20898
0.16628	0.20961
[truncated: 2,085 more rows]

[truncated: 4 more sheets: FigS5, FigS6b, FigS6c, Sheet5]
